# Supplementary material for: Association between Fruit Consumption and Lipid Profile among Children and Adolescents: A National Cross-Sectional Study in China
Source: Nutrients. 2021 Dec 24;14(1):63. doi: 10.3390/nu14010063 (PMC8746805; doi:10.3390/nu14010063)
Supplement: Supplementary file 1 [file nutrients-14-00063-s001.zip]

Archive with 1 entries (1 files):
- nutrients-1474179-supplementary.pdf
